# Supplementary material for: Evaluation of sea turtle morbidity and mortality within the Indian Ocean from 12 years of data shows high prevalence of ghost net entanglement
Source: PLoS One. 2023 Aug 9;18(8):e0289167. doi: 10.1371/journal.pone.0289167 (PMC10411791; doi:10.1371/journal.pone.0289167)
Supplement: S1 Appendix — (XLSX) [file pone.0289167.s001.xlsx]

## Sheet: Minimum Dataset
ID	Month Found	Lat Found	Long Found	Disposition	Species	Sex	CCL	Initial Outcome	Final Outcome	Days in Rehab	F.LFF	F.RFF	F.LRF	F.RRF	F.MIS	F.LAC	F.ABR	F.NOP	F.NA	F.Other	S.ABR	S.LAC	S.NOP	S.NA	S.Other	S.DAM	Buoyancy	Contributor Company Type	Overall Outcome	Cause of injury
1	3	5.28189	73.1372	Floating	LO	Juvenile	58	Rehab	Released	114	NA	NA	NA	NA					1					1			NA	NA	Released	Unknown
2	6	5.28622	73.1121	Floating	EI	Neritic Juvenile	40	Rehab	Mortality	9	NA	NA	NA	NA					1					1			NA	NA	Mortality	Unknown
3	11	NA	NA	Floating	EI	Pelagic Juvenile	30	Rehab	Mortality	1	NA	NA	NA	NA					1					1			NA	NA	Mortality	Unknown
4	1	0.5929	73.2279	Unknown	LO	Female	64	Rehab	Released	379	NA	NA	NA	NA					1					1			NA	NA	Released	Unknown
5	4	5.28622	73.1121	Entangled	LO	Unknown	NA	Rehab	Released	70	NA	NA	NA	NA					1					1			NA	NA	Released	Entanglement
6	4	5.28914	73.1051	Entangled	LO	Juvenile	40	Released	NA	NA	NA	NA	NA	NA					1					1			Normal	NA	Released	No injuries
7	6	5.1725	73.1513	Entangled	LO	Juvenile	50	Rehab	Released	149	NA	NA	NA	NA					1					1			NA	NA	Released	Entanglement
8	12	5.28622	73.1121	Entangled	LO	Unknown	NA	Rehab	Released	7	NA	NA	NA	NA					1					1			NA	NA	Released	Entanglement
9	12	5.3538	73.0697	Entangled	LO	Juvenile	60	Released	NA	NA	NA	NA	NA	NA					1					1			Normal	NA	Released	No injuries
10	1	4.3277	73.5973	Entangled	LO	Juvenile	30	Rehab	Released	6	NA	NA	NA	NA					1					1			NA	NA	Released	Entanglement
11	1	4.3277	73.5973	Entangled	LO	Juvenile	55	Released	NA	NA	NA	NA	NA	NA					1					1			Normal	NA	Released	No injuries
12	2	5.28914	73.1051	Entangled	LO	Juvenile	55	Released	NA	NA	NA	NA	NA	NA					1					1			Normal	NA	Released	No injuries
13	2	5.28189	73.1372	Entangled	LO	Juvenile	59	Rehab	Released	5	NA	NA	NA	NA					1					1			NA	NA	Released	Entanglement
14	2	5.28189	73.1372	Entangled	LO	Male	64	Rehab	Released	5	NA	NA	NA	NA					1					1			NA	NA	Released	Entanglement
15	2	5.28189	73.1372	Entangled	LO	Female	70	Rehab	Released	7	NA	NA	NA	NA					1					1			NA	NA	Released	Entanglement
16	3	3.6333	73.4833	Entangled	LO	Juvenile	53	Rehab	Released	103	NA	NA	NA	NA					1					1			NA	NA	Released	Entanglement
17	3	5.28622	73.1121	Floating	LO	Adult	65	Rehab	Transferred	136	NA	NA	NA	NA					1					1			NA	NA	Transferred	unknown
18	4	5.28622	73.1121	Entangled	LO	Juvenile	55	Rehab	Released	2	NA	NA	NA	NA					1					1			NA	NA	Released	Entanglement
19	6	5.3165	73.078	Entangled	LO	Female	70	Dead	NA	NA	NA	NA	NA	NA					1					1			NA	NA	Mortality	Entanglement
20	6	5.3165	73.078	Entangled	LO	Unknown	NA	Dead	NA	NA	NA	NA	NA	NA					1					1			NA	NA	Mortality	Entanglement
21	6	5.3165	73.078	Entangled	LO	Female	68	Rehab	Mortality	90	NA	NA	NA	NA					1					1			NA	NA	Mortality	Entanglement
22	6	4.2953	73.5583	Floating	LO	Juvenile	36	Rehab	Released	184	NA	NA	NA	NA					1					1			NA	NA	Released	unknown
23	7	5.28622	73.1121	Entangled	LO	Juvenile	45	Rehab	Released	59	NA	NA	NA	NA					1					1			NA	NA	Released	Entanglement
24	7	4.2949	73.5581	Entangled	LO	Female	67	Rehab	Released	102	NA	NA	NA	NA					1					1			NA	NA	Released	Entanglement
25	7	3.9041	73.4746	Entangled	EI	Neritic Juvenile	56	Rehab	Released	79	NA	NA	NA	NA					1					1			NA	NA	Released	Entanglement
26	8	3.9041	73.4746	Entangled	LO	Female	69	Rehab	Released	489	NA	NA	NA	NA					1					1			NA	NA	Released	Entanglement
27	8	4.3277	73.5973	Entangled	LO	Juvenile	28	Rehab	Released	148	NA	NA	NA	NA					1					1			NA	NA	Released	Entanglement
28	8	5.28622	73.1121	Floating	EI	Neritic Juvenile	44	Rehab	Mortality	1	NA	NA	NA	NA					1					1			NA	NA	Mortality	Unknown
29	9	5.3001	73.0708	Beached	LO	Juvenile	58	Rehab	Released	490	NA	NA	NA	NA					1					1			NA	NA	Released	Unknown- suspect previous entanglement
30	12	5.28914	73.1051	Unknown	EI	Neritic Juvenile	33	Dead	NA	NA	NA	NA	NA	NA					1					1			NA	NA	Mortality	Unknown
31	12	4.8849	72.935	Entangled	LO	Female	71	Rehab	Released	8	NA	NA	NA	NA					1					1			NA	NA	Released	Entanglement
32	12	5.215	73.1254	Floating	LO	Juvenile	57	Rehab	Released	133	NA	NA	NA	NA					1					1			NA	NA	Released	Previous entanglement
33	12	5.28189	73.1372	Entangled	LO	Juvenile	55	Released	NA	NA	NA	NA	NA	NA					1					1			Normal	NA	Released	No injuries
34	1	5.3352	72.9526	Entangled	LO	Unknown	NA	Released	NA	NA	NA	NA	NA	NA					1					1			Normal	NA	Released	No injuries
35	1	5.3352	72.9526	Entangled	LO	Unknown	NA	Released	NA	NA	NA	NA	NA	NA					1					1			Normal	NA	Released	No injuries
36	1	5.2669	93.1287	Entangled	LO	Juvenile	57	Released	NA	NA	NA	NA	NA	NA					1					1			Normal	NA	Released	No injuries
37	2	NA	NA	Unknown	EI	Unknown	NA	Dead	NA	NA	NA	NA	NA	NA					1					1			NA	resort	Mortality	Unknown
38	2	5.0394	72.8818	Entangled	LO	Juvenile	45	Rehab	Released	0	NA	NA	NA	NA					1					1			NA	NA	Released	Entanglement
39	2	5.28622	73.1121	Entangled	EI	Pelagic Juvenile	27	Rehab	Released	2	NA	NA	NA	NA					1					1			NA	NA	Released	Entanglement
40	3	4.3277	73.5973	Floating	CM	Juvenile	NA	Dead	NA	NA	NA	NA	NA	NA					1					1			NA	FS	Mortality	Unknown
41	3	4.2949	73.5581	Entangled	LO	Juvenile	57	Rehab	Released	193	NA	NA	NA	NA					1					1			NA	NA	Released	Entanglement
42	3	5.28914	73.1051	Entangled	LO	Juvenile	60	Released	NA	NA	NA	NA	NA	NA					1					1			Normal	NA	Released	No injuries
43	4	5.2537	73.164	Entangled	LO	Juvenile	44	Rehab	Released	24	NA	NA	NA	NA					1					1			NA	NA	Released	Entanglement
44	4	4.3277	73.5973	Boat Strike	LO	Juvenile	43	Rehab	Released	33	NA	NA	NA	NA					1					1			NA	NA	Released	Boat strike
45	4	5.3538	73.0697	Entangled	LO	Female	65	Released	NA	NA	NA	NA	NA	NA					1					1			Normal	NA	Released	No injuries
46	4	5.1725	73.1513	Entangled	LO	Female	65	Rehab	Released	0	NA	NA	NA	NA					1					1			NA	NA	Released	Entanglement
47	4	5.3165	73.078	Entangled	LO	Male	65	Released	NA	NA	NA	NA	NA	NA					1					1			Normal	NA	Released	No injuries
48	4	5.0221	72.8405	Entangled	LO	Juvenile	40	Dead	NA	NA	NA	NA	NA	NA					1					1			NA	NA	Mortality	Entanglement
49	4	5.0221	72.8405	Entangled	LO	Male	65	Rehab	Released	12	NA	NA	NA	NA					1					1			NA	NA	Released	Entanglement
50	5	4.417	73.3803	Entangled	LO	Juvenile	40	Released	NA	NA	NA	NA	NA	NA					1					1			Normal	NA	Released	No injuries
51	5	5.2537	73.164	Floating	LO	Juvenile	57	Rehab	Released	30	NA	NA	NA	NA					1					1			NA	NA	Released	unknown
52	5	5.2515	73.1191	Entangled	LO	Juvenile	48	Rehab	Released	9	NA	NA	NA	NA					1					1			NA	NA	Released	Entanglement
53	5	5.2515	73.1191	Entangled	LO	Juvenile	55	Released	NA	NA	NA	NA	NA	NA					1					1			Normal	NA	Released	No injuries
54	5	5.28914	73.1051	Entangled	LO	Juvenile	42	Released	NA	NA	NA	NA	NA	NA					1					1			Normal	NA	Released	No injuries
55	5	4.3684	73.3705	Entangled	LO	Juvenile	43.5	Rehab	Mortality	10	NA	NA	NA	NA					1					1			NA	NA	Mortality	Entanglement
56	5	5.28914	73.1051	Entangled	LO	Juvenile	35	Released	NA	NA	NA	NA	NA	NA					1					1			Normal	NA	Released	No injuries
57	6	5.1725	73.1513	Entangled	LO	Juvenile	45	Dead	NA	NA	NA	NA	NA	NA					1					1			NA	NA	Mortality	Entanglement
58	6	3.5936	72.8836	Entangled	LO	Juvenile	40	Dead	NA	NA	NA	NA	NA	NA					1					1			NA	NA	Mortality	Entanglement
59	7	3.49854	72.9012	Entangled	LO	Juvenile	47	Rehab	Transferred	67	MIS	MIS	NA	NA	1									1			NA	resort	Transferred	Entanglement
60	7	2.6809	72.9324	Entangled	LO	Juvenile	60	Released	NA	NA	NA	NA	NA	NA					1					1			Normal	NA	Released	No injuries
61	7	5.0394	72.8818	Entangled	LO	Juvenile	48	Rehab	Released	28	NA	NA	NA	NA					1					1			NA	NA	Released	Entanglement
62	7	3.1058	73.5732	Kept as a pet	CM	Pelagic Juvenile	NA	Rehab	NA	NA	NOP	NOP	NOP	NOP				1					1				NA	FS	Unknown	Healthy
63	7	3.1058	73.5732	Kept as a pet	CM	Pelagic Juvenile	NA	Rehab	Mortality	3	NA	NA	NA	NA					1					1			NA	FS	Mortality	Healthy
64	7	0.5057	73.4541	Entangled	LO	Juvenile	60	Released	NA	NA	NA	NA	NA	NA					1					1			Normal	NA	Released	No injuries
65	7	4.2261	73.5209	Entangled	LO	Juvenile	55	Released	NA	NA	NA	NA	NA	NA					1					1			Normal	NA	Released	No injuries
66	7	3.4751	72.8252	Entangled	LO	Unknown	NA	Released	NA	NA	NA	NA	NA	NA					1					1			Normal	NA	Released	No injuries
67	7	3.4751	72.8252	Entangled	LO	Unknown	NA	Released	NA	NA	NA	NA	NA	NA					1					1			Normal	NA	Released	No injuries
68	7	5.28189	73.1372	Entangled	LO	Female	73	Rehab	Released	247	NA	NA	NA	NA					1					1			NA	NA	Released	Entanglement
69	7	5.28189	73.1372	Entangled	LO	Juvenile	47	Rehab	Released	392	NA	NA	NA	NA					1					1			NA	NA	Released	Entanglement
70	8	3.5018	72.9013	Entangled	LO	Juvenile	58	Dead	NA	NA	NA	NA	NA	NA					1					1			NA	resort	Mortality	Entanglement
71	8	4.2694	73.4909	Floating	LO	Juvenile	40	Rehab	Mortality	0	NA	NA	NA	NA					1					1			NA	NA	Mortality	unknown
72	8	5.2064	73.0846	Entangled	LO	Unknown	NA	Released	NA	NA	NA	NA	NA	NA					1					1			Normal	env company	Released	No injuries
73	8	5.0394	72.8818	Entangled	LO	Unknown	NA	Released	NA	NA	NA	NA	NA	NA					1					1			Normal	NA	Released	No injuries
74	8	5.2064	73.0846	Entangled	EI	Neritic Juvenile	40	Released	NA	NA	NOP	NOP	NOP	NOP				1					1				Normal	biologist (resort)	Released	No injuries
75	8			Entangled	LO	Female	63	Rehab	Released	66	NA	NA	NA	NA					1					1			NA	NA	Released	Entanglement
76	8			Entangled	LO	Juvenile	55	Rehab	Released	46	NA	NA	NA	NA					1					1			NA	dive (resort)	Released	Entanglement
77	8	6.8874	73.1136	Floating	LO	Unknown	NA	Released	NA	NA	MIS	NOP	NOP	NOP	1								1				Normal	NA	Released	Previous entanglement
78	10	4.4821	73.394	Entangled	LO	Juvenile	35	Rehab	Released	20	NA	NA	NA	NA					1					1			NA	dive (resort)	Released	Entanglement
79	10	5.1026	73.0686	Kept as a pet	CM	Neritic Juvenile	34	Rehab	Released	8	NA	NA	NA	NA					1					1			NA	NA	Released	Healthy
80	12	5.4444	73.3657	Entangled	EI	Unknown	NA	Released	NA	NA	NA	NA	NA	NA					1					1			Normal	NGO	Released	No injuries
81	12	4.101	73.5261	Entangled	LO	Female	67	Rehab	Mortality	0	NA	NA	NA	NA					1					1			NA	NA	Mortality	Entanglement
82	12	5.1026	73.0686	Entangled	EI	Neritic Juvenile	43	Rehab	Released	1	NA	NA	NA	NA					1					1			NA	NA	Released	Entanglement
83	12	4.101	73.5261	Entangled	LO	Female	66	Rehab	Released	1	NA	NA	NA	NA					1					1			NA	NA	Released	Entanglement
84	1	NA	NA	Entangled	LO	Juvenile	50	Released	NA	NA	NA	NA	NA	NA					1					1			Normal	NA	Released	No injuries
85	1	NA	NA	Entangled	LO	Juvenile	54	Released	NA	NA	NA	NA	NA	NA					1					1			Normal	NA	Released	No injuries
86	1	4.3744	73.6514	Entangled	LO	Unknown	NA	Released	NA	NA	NA	NA	NA	NA					1					1			Normal	NA	Released	No injuries
87	1	3.918	73.4694	Entangled	LO	Unknown	NA	Rehab	NA	NA	NA	NA	NA	NA					1					1			NA	NA	Unknown	Entanglement
88	1	3.9049	73.4734	Entangled	LO	Unknown	NA	Unknown	NA	NA	NA	NA	NA	NA					1					1			NA	NA	Unknown	Entanglement
89	1	3.918	73.4694	Entangled	LO	Unknown	NA	Released	NA	NA	NA	NA	NA	NA					1					1			Normal	NA	Released	No injuries
90	1	3.9049	73.4734	Entangled	LO	Unknown	NA	Released	NA	NA	NA	NA	NA	NA					1					1			Normal	NA	Released	No injuries
91	1	3.9049	73.4734	Entangled	LO	Unknown	NA	Released	NA	NA	NA	NA	NA	NA					1					1			Normal	NA	Released	No injuries
92	1	3.9049	73.4734	Entangled	LO	Unknown	NA	Released	NA	NA	NA	NA	NA	NA					1					1			Normal	NA	Released	No injuries
93	1	4.6345	73.5634	Entangled	LO	Unknown	NA	Released	NA	NA	NA	NA	NA	NA					1					1			Normal	NA	Released	No injuries
94	1	4.2593	72.9822	Entangled	LO	Unknown	NA	Unknown	NA	NA	NA	NA	NA	NA					1					1			NA	NA	Unknown	Entanglement
95	1	4.2593	72.9822	Entangled	LO	Unknown	NA	Unknown	NA	NA	NA	NA	NA	NA					1					1			NA	dive (resort)	Unknown	Entanglement
96	1	5.1343	73.1077	Entangled	LO	Juvenile	35	Released	NA	NA	NA	NA	NA	NA					1					1			Normal	NA	Released	No injuries
97	1	4.2593	72.9822	Entangled	LO	Female	67	Rehab	Released	7	NA	NA	NA	NA					1					1			NA	NA	Released	Entanglement
98	1	5.6914	73.3407	Entangled	LO	Juvenile	39	Rehab	Mortality	0	NA	NA	NA	NA					1					1			NA	NA	Mortality	Entanglement/ boat strike
99	1	2.6809	72.9324	Entangled	LO	Juvenile	50	Released	NA	NA	NA	NA	NA	NA					1					1			Normal	NA	Released	No injuries
100	2	5.2835	73.0943	Beached	LO	Unknown	NA	Dead	NA	NA	NA	NA	NA	NA					1					1			NA	NA	Mortality	Unknown
101	2	4.0057	72.8112	Entangled	LO	Juvenile	50	Released	NA	NA	NA	NA	NA	NA					1					1			Normal	NA	Released	No injuries
102	2	4.1213	73.4368	Floating	LO	Unknown	NA	Dead	NA	NA	NA	NA	NA	NA					1					1			NA	NA	Mortality	Unknown
103	2	4.0836	73.5119	Entangled	LO	Juvenile	47	Rehab	Released	1	NA	NA	NA	NA					1					1			NA	NA	Released	Entanglement
104	2	4.3095	73.5705	Entangled	LO	Male	62	Dead	NA	NA	NA	NA	NA	NA					1					1			NA	NA	Mortality	Entanglement
105	2	5.55	73.45	Entangled	LO	Unknown	NA	Released	NA	NA	MIS	NOP	NOP	NOP	1								1				Normal	NA	Released	No injuries
106	2	5.55	73.45	Entangled	LO	Unknown	NA	Released	NA	NA	NA	NA	NA	NA					1					1			Normal	NA	Released	No injuries
107	2	4.3277	73.5973	Entangled	LO	Juvenile	53	Rehab	Released	36	NA	NA	NA	NA					1					1			NA	NA	Released	Entanglement
108	3	5.1874	73.1239	Entangled	LO	Juvenile	50	Released	NA	NA	NA	NA	NA	NA					1					1			Normal	NA	Released	No injuries
109	3	5.64513	73.315	Entangled	LO	Juvenile	60	Released	NA	NA	NA	NA	NA	NA					1					1			Normal	NA	Released	No injuries
110	3	5.64513	73.315	Entangled	LO	Juvenile	60	Released	NA	NA	NA	NA	NA	NA					1					1			Normal	NA	Released	No injuries
111	3	4.29648	73.5628	Entangled	LO	Juvenile	56	Released	NA	NA	NOP	NOP	NOP	NOP				1					1				Normal	resort	Released	No injuries
112	3	5.3165	73.078	Entangled	LO	Unknown	NA	Released	NA	NA	NA	NA	NA	NA					1					1			Normal	NA	Released	No injuries
113	3	5.3165	73.078	Entangled	LO	Juvenile	37	Rehab	Mortality	0	NA	NA	NA	NA					1					1			NA	NA	Mortality	Entanglement
114	3	4.101	73.5261	Entangled	LO	Unknown	NA	Released	NA	NA	RLAC	RLAC	RLAC	RLAC		1							1				Normal	resort	Released	Entanglement
115	3	5.0394	72.8818	Entangled	LO	Juvenile	40	Rehab	Mortality	0	NA	NA	NA	NA					1					1			NA	resort	Mortality	Entanglement
116	3	5.0394	72.8818	Entangled	LO	Juvenile	47	Released	NA	NA	RLAC	RLAC	RLAC	RLAC		1							1				Normal	resort	Released	Entanglement
117	3	5.0394	72.8818	Entangled	LO	Juvenile	47	Released	NA	NA	NA	NA	NA	NA					1					1			Normal	resort	Released	No injuries
118	3	5.0394	72.8818	Kept as a pet	CM	Pelagic Juvenile	27	Rehab	Released	10	NA	NA	NA	NA					1					1			NA	resort	Released	Healthy
119	4	3.9645	72.7974	Entangled	LO	Juvenile	35	Rehab	Released	1	NA	NA	NA	NA					1					1			NA	NA	Released	Entanglement
120	4	4.3277	73.5973	Unknown	CM	Juvenile	NA	Dead	NA	NA	NA	NA	NA	NA					1					1			NA	FS	Mortality	Unknown
121	4	4.3277	73.5973	Unknown	CM	Neritic Juvenile	45	Dead	NA	NA	NOP	NOP	NOP	NOP				1					1				NA	NA	Mortality	Unknown
122	4	5.2691	73.1611	Entangled	LO	Juvenile	50	Released	NA	NA	NOP	NOP	NOP	NOP				1					1				Normal	biologist (resort)	Released	No injuries
123	5	5.4444	73.3657	Incidental capture	EI	Neritic Juvenile	44	Released	NA	NA	NOP	NOP	NOP	NOP				1					1				Normal	biologist (resort)	Unknown	Bycatch/hook
124	5	4.2953	73.5583	Floating	EI	Neritic Juvenile	44	Rehab	Released	20	NOP	NOP	NOP	NOP				1					1				Positive	resort	Released	Unknown
125	5	5.1915	73.1323	Floating	EI	Neritic Juvenile	33	Rehab	Mortality	5	NA	NA	NA	NA					1					1			NA	NA	Mortality	Starvation
126	6	5.0394	72.8818	Entangled	LO	Juvenile	25	Rehab	Released	11	NA	NA	NA	NA					1					1			NA	FS	Released	Entanglement
127	6	5.0394	72.8818	Unknown	EI	Neritic Juvenile	35	Released	NA	NA	NA	NA	NA	NA					1					1			Normal	biologist (resort)	Released	Unknown
128	7	5.28914	73.1051	Entangled	LO	Female	65	Released	NA	NA	NA	NA	NA	NA					1					1			Normal	NA	Released	No injuries
129	8	4.2593	72.9822	Floating	LO	Juvenile	33	Rehab	Released	234	NOP	MIS	NOP	NOP	1											1	Positive	resort	Released	Previous entanglement
130	8	5.28914	73.1051	Entangled	LO	Unknown	NA	Released	NA	NA	NOP	NOP	NOP	NOP				1					1				Normal	biologist (resort)	Released	No injuries
131	8	4.2593	72.9822	Floating	LO	Adult	64	Rehab	Released		MIS	HLAC	NOP	NOP	1	1										1	Positive	resort	Released	Previous entanglement
132	8	4.2593	72.9822	Entangled	LO	Juvenile	34.5	Rehab	Released	12	RLAC	NOP	ABR	ABR		1	1				1					1	Positive	resort	Released	Entanglement
133	9	4.3277	73.5973	Floating	EI	Neritic Juvenile	42.4	Rehab	Mortality	1	NOP	NOP	NOP	NOP				1			1					1	Normal	FS	Mortality	Unknown
134	9	4.101	73.5261	Floating	LO	Female	70	Rehab	Transferred	705	NOP	NOP	MIS	NOP	1								1				Positive	resort	Transferred	Previous entanglement
135	12	4.2953	73.5583	Entangled	CM	Neritic Juvenile	54	Rehab	Mortality	3	NOP	NOP	NOP	NOP				1					1				Normal	resort	Mortality	Entanglement
136	12	NA	NA	Unknown	EI	Juvenile	NA	Dead	NA	NA	NOP	NOP	NOP	NOP				1					1				NA	NA	Mortality	Unknown
137	12	5.3165	73.078	Entangled	LO	Juvenile	NA	Rehab	Released	4	NA	NA	NA	NA					1					1			NA	NA	Released	Entanglement
138	12	4.2953	73.5583	Entangled	LO	Adult	61	Rehab	Mortality	5	RLAC	RLAC	RLAC	NOP		1					1						Normal	resort	Mortality	Entanglement
139	12	4.2953	73.5583	Entangled	LO	Juvenile	59	Rehab	Released	6	NOP	NOP	RLAC	NOP		1					1						Normal	resort	Released	Entanglement
140	1	5.3538	73.0697	Entangled	LO	Male	70	Rehab	NA	NA	RLAC	NOP	MIS	NOP	1	1							1				NA	NA	Unknown	Entanglement
141	1	5.28622	73.1121	Entangled	EI	Neritic Juvenile	31.8	Rehab	Released	1	NA	NA	NA	NA					1					1			NA	NA	Released	Entanglement
142	2	4.3684	73.3705	Entangled	LO	Juvenile	56	Rehab	Mortality	140	RLAC	RLAC	NOP	NOP		1					1						Positive	biologist (resort)	Mortality	Entanglement
143	2	NA	NA	Entangled	LO	Unknown	NA	Released	NA	NA	RLAC	NOP	NOP	NOP		1							1				Normal	FS	Released	Entanglement
144	2	NA	NA	Entangled	LO	Juvenile	56	Rehab	Mortality	76	RLAC	RLAC	RLAC	RLAC		1					1					1	Positive	resort	Mortality	Entanglement
145	3	4.34581	73.6143	Floating	LO	Male	65	Rehab	Mortality	52	MIS	NOP	NOP	NOP	1								1				Positive	FS	Mortality	Previous entanglement
146	3	5.456	72.9793	Floating	LO	Adult	62.6	Rehab	Mortality	44	NA	BRO	NA	NA						1	1						Positive	resort	Mortality	Previous entanglement
147	3	4.3193	73.5999	Entangled	LO	Male	65.4	Rehab	Released	101	DAM	NOP	NOP	NOP						1			1				Positive	FS	Released	Entanglement
148	3	5.28461	73.1248	Entangled	LO	Adult	63	Rehab	Mortality	1	NA	NA	NA	NA					1					1			Normal	NA	Mortality	Entanglement
149	3	5.28461	73.1248	Entangled	LO	Adult	62	Rehab	Released	5	NA	NA	NA	NA					1					1			Normal	NA	Released	Entanglement
150	4	5.28461	73.1248	Entangled	LO	Juvenile	59	Rehab	Released	4	NA	NA	NA	NA					1					1			Normal	NA	Released	Entanglement
151	4	5.857	72.9926	Entangled	LO	Juvenile	46	Rehab	Released	49	RLAC	RLAC	RLAC	NOP		1					1				1		Normal	FS	Released	Entanglement
152	4	5.857	72.9926	Entangled	LO	Male	66	Rehab	Released	8	NA	NA	NA	NA					1					1			Normal	FS	Released	Entanglement
153	4	5.857	72.9926	Entangled	LO	Unknown	NA	Released	NA	NA	NA	NA	NA	NA					1					1			Normal	FS	Released	No injuries
154	4	5.857	72.9926	Entangled	LO	Unknown	NA	Released	NA	NA	NA	NA	NA	NA					1					1			Normal	FS	Released	No injuries
155	4	5.857	72.9926	Entangled	LO	Unknown	NA	Released	NA	NA	NA	NA	NA	NA					1					1			Normal	FS	Released	No injuries
156	4	5.857	72.9926	Entangled	LO	Unknown	NA	Released	NA	NA	NA	NA	NA	NA					1					1			Normal	FS	Released	No injuries
157	4	5.857	72.9926	Entangled	LO	Unknown	NA	Released	NA	NA	NA	NA	NA	NA					1					1			Normal	FS	Released	No injuries
158	4	NA	NA	Entangled	LO	Unknown	NA	Released	NA	NA	NA	NA	NA	NA					1					1			Normal	NA	Released	No injuries
159	4	5.28914	73.1051	Entangled	LO	Juvenile	51	Released	NA	NA	RLAC	NOP	NOP	NOP		1							1				Normal	FS	Released	Entanglement
160	4	NA	NA	Entangled	LO	Unknown	NA	Released	NA	NA	NA	NA	NA	NA					1					1			Normal	NA	Released	No injuries
161	4	NA	NA	Entangled	LO	Unknown	NA	Released	NA	NA	NA	NA	NA	NA					1					1			Normal	NA	Released	No injuries
162	4	5.5216	73.4413	Floating	LO	Juvenile	57.5	Rehab	Mortality	10	NOP	ABS	NOP	NOP						1			1				Positive	conservation centre	Mortality	Unknown
163	4	0.6785	73.1947	Beached	CM	Neritic Juvenile	37.6	Rehab	Mortality	12	NOP	NOP	NOP	NOP				1								1	NA	resort	Mortality	Unknown
164	4	4.3684	73.3705	Entangled	LO	Juvenile	60	Rehab	Mortality	1	RLAC	RLAC	RLAC	NOP		1										1	NA	biologist (resort)	Mortality	Entanglement
165	4	5.708	73.113	Entangled	LO	Juvenile	21.1	Released	NA	NA	NOP	NOP	NOP	NOP				1					1				Normal	FS	Released	No injuries
166	5	4.2701	73.4945	Beached	LO	Adult	61	Rehab	Mortality	61	MIS	MIS	NOP	NOP	1											1	Positive	resort	Mortality	Previous entanglement
167	5	5.0221	72.8405	Kept as a pet	CM	Neritic Juvenile	35.6	Rehab	Released	9	NOP	NOP	NOP	NOP				1					1				Normal	resort	Released	Healthy
168	5	3.6081	72.9001	Entangled	LO	Juvenile	42.5	Rehab	Mortality	20	NOP	RLAC	NOP	NOP		1									1		Normal	dive company	Mortality	Entanglement
169	5	5.0375	72.0884	Beached	CM	Neritic Juvenile	47	Dead	NA	NA	RLAC	RLAC	RLAC	RLAC		1										1	NA	resort	Mortality	Previous entanlement?
170	5	5.0375	72.8842	Entangled	LO	Juvenile	24	Rehab	Released	35	MIS	NOP	RLAC	NOP	1	1							1				Normal	resort	Released	Entanglement
171	6	4.29487	73.5606	Boat Strike	CM	Unknown	NA	Dead	NA	NA	NOP	NOP	NOP	NOP				1								1	NA	resort	Mortality	Boat strike
172	6	4.29487	73.5604	Floating	EI	Neritic Juvenile	31	Rehab	Mortality	6	NOP	NOP	NOP	NOP				1							1		Normal	biologist (resort)	Mortality	Starvation
173	6	5.28461	73.1248	Entangled	LO	Juvenile	21	Rehab	Mortality	28	HLAC	NOP	HLAC	NOP		1							1				Positive	FS	Mortality	Entanglement
174	6	2.3103	73.2983	Floating	EI	Neritic Juvenile	37.4	Rehab	Released	61	RLAC	NOP	NOP	NOP		1							1				Normal	resort	Released	Unknonwn- suspect previous entanglement?
175	6	4.5205	73.3669	Entangled	LO	Juvenile	55.7	Rehab	Released	136	NOP	RLAC	RLAC	NOP		1					1						Normal	biologist (resort)	Released	Entanglement
176	7	4.32987	73.5967	Floating	EI	Pelagic Juvenile	28.8	Dead	NA	NA	NOP	NOP	NOP	NOP				1					1				NA	FS	Mortality	Unknown
177	7	3.81345	73.4116	Entangled	LO	Juvenile	58.5	Rehab	Mortality	2	RLAC	RLAC	NOP	NOP		1					1				1		NA	resort	Mortality	Entanglement
178	7	5.2344	73.1123	Entangled	LO	Juvenile	57.1	Rehab	Mortality	11	RLAC	NOP	RLAC	NOP		1					1						Positive	biologist (resort)	Mortality	Entanglement
179	7	5.17104	73.6827	Floating	EI	Neritic Juvenile	40	Dead	NA	NA	NOP	NOP	NOP	NOP				1					1				NA	FS	Mortality	No injuries
180	7	5.11282	73.8032	Kept as a pet	LO	Juvenile	54	Rehab	Released	24	HLAC	HLAC	NOP	NOP		1										1	Normal	biologist (resort)	Released	Healthy
181	7	5.0221	72.8405	Entangled	CM	Pelagic Juvenile	12.5	Rehab	Released	318	NA	NA	NA	NA					1					1			Normal	FS	Released	Entanglement/ poor management
182	8	5.3352	72.9526	Kept as a pet	CM	Pelagic Juvenile	7.3	Rehab	Released	54	NOP	NOP	HLAC	HLAC		1							1				Normal	NA	Released	Poor management
183	8	5.3352	72.9526	Kept as a pet	CM	Pelagic Juvenile	7.9	Rehab	Mortality	7	NOP	NOP	RLAC	RLAC		1							1				Normal	NA	Mortality	Poor management
184	8	5.3352	72.9526	Kept as a pet	CM	Pelagic Juvenile	8.2	Rehab	Mortality	5	NOP	NOP	RLAC	RLAC		1							1				Normal	NA	Mortality	Poor management
185	8	5.3352	72.9526	Kept as a pet	CM	Pelagic Juvenile	8.7	Rehab	Mortality	6	NOP	NOP	RLAC	RLAC		1										1	Normal	NA	Mortality	Poor management
186	8	5.3352	72.9526	Kept as a pet	CM	Pelagic Juvenile	8.5	Rehab	Mortality	5	RLAC	RLAC	RLAC	RLAC		1							1				Normal	NA	Mortality	Poor management
187	8	5.3352	72.9526	Kept as a pet	CM	Pelagic Juvenile	9.1	Rehab	Mortality	7	NOP	NOP	DAM	DAM						1					1	1	Normal	NA	Mortality	Poor management
188	8	5.3352	72.9526	Kept as a pet	CM	Pelagic Juvenile	10.4	Rehab	Released	54	NOP	NOP	NOP	RLAC		1							1				Normal	NA	Released	Poor management
189	8	5.3352	72.9526	Kept as a pet	CM	Pelagic Juvenile	9.9	Rehab	Mortality	5	NOP	NOP	DAM	DAM						1			1				Normal	NA	Mortality	Poor management
190	8	5.3352	72.9526	Kept as a pet	CM	Pelagic Juvenile	10.4	Rehab	Released	34	NOP	NOP	NOP	NOP				1					1				Normal	NA	Released	Poor management
191	8	5.3352	72.9526	Kept as a pet	CM	Pelagic Juvenile	10.8	Rehab	Released	36	NOP	NOP	NOP	NOP				1					1				Normal	NA	Released	Poor management
192	8	5.3352	72.9526	Kept as a pet	CM	Pelagic Juvenile	10.6	Rehab	Released	27	NOP	NOP	RLAC	NOP		1							1				Normal	NA	Released	Poor management
193	8	5.3352	72.9526	Kept as a pet	CM	Pelagic Juvenile	11.2	Rehab	Released	33	NOP	NOP	RLAC	RLAC		1							1				Normal	NA	Released	Poor management
194	8	5.3352	72.9526	Kept as a pet	CM	Pelagic Juvenile	10.8	Rehab	Released	22	NOP	NOP	NOP	NOP				1					1				Normal	NA	Released	Poor management
195	8	5.3352	72.9526	Kept as a pet	CM	Pelagic Juvenile	11.7	Rehab	Released	22	NOP	NOP	RLAC	RLAC		1							1				Normal	NA	Released	Poor management
196	8	5.0375	72.0884	Kept as a pet	CM	Pelagic Juvenile	9	Rehab	Euthanized	341	NOP	NOP	NOP	NOP				1							1		Normal	biologist (resort)	Mortality	Poor management
197	8	5.28477	73.0924	Beached	LO	Juvenile	48	Rehab	Released	23	RLAC	RLAC	RLAC	RLAC		1							1				Positive	biologist (resort)	Released	Previous entanglement
198	9	4.51826	73.3667	Entangled	LO	Juvenile	35	Rehab	Released	157	NOP	RLAC	NOP	NOP		1							1				Normal	biologist (resort)	Released	Previous entanglement
199	9	5.07241	73.0319	Floating	LO	Adult	61.2	Rehab	Transferred	323	MIS	NOP	RLAC	RLAC	1	1					1				1		Positive	FS	Transferred	Previous entanglement
200	9	5.28461	73.1248	Kept as a pet	CM	Pelagic Juvenile	9.8	Rehab	Released	330	NA	NA	NOP	NOP				1					1				Normal	FS	Released	Poor management
201	9	4.3277	73.5973	Floating	CM	Male	96	Dead	NA	NA	NOP	NOP	NOP	NOP				1					1				NA	FS	Mortality	Unknown- weak
202	10	2.3103	73.2983	Kept as a pet	LO	Juvenile	44.9	Rehab	Mortality	2	NOP	NOP	RLAC	RLAC		1									1	1	Positive	resort	Mortality	Poor management
203	10	NA	NA	Boat strike	EI	Juvenile	NA	Dead	NA	NA	NOP	NOP	NOP	NOP				1								1	NA	dive company	Mortality	Boat strike
204	10	5.41661	73.3589	Floating	CM	Neritic Juvenile	40.1	Rehab	NA	NA	MIS	NOP	NOP	NOP	1											1	NA	conservation centre	Unknown	Unknown
205	10	2.3103	73.2983	Floating	EI	Juvenile	NA	Released	NA	NA	NOP	NOP	NOP	NOP				1					1				NA	resort	Released	Unknown
206	11	5.41661	73.3589	Entangled	CM	Neritic Juvenile	40.1	Rehab	Released	54	MIS	NOP	NOP	NOP	1											1	Positive	conservation centre	Released	Entanglement
207	12	NA	NA	Unknown	CM	Pelagic Juvenile	5.8	Rehab	Released	428	NOP	NOP	NOP	NOP				1					1				Normal	ORP	Released	Held hatchling
208	12	NA	NA	Unknown	CM	Pelagic Juvenile	6	Rehab	Released	333	NOP	NOP	NOP	NOP				1					1				Normal	ORP	Released	Held hatchling
209	1	5.1408	73.115	Entangled	LO	Adult	66.4	Dead	NA	NA	RLAC	RLAC	NOP	MIS		1							1				NA	FS	Mortality	Entanglement
210	1	5.0375	72.0884	Beached	LO	Female	68	Rehab	Mortality	2	DAM	NOP	NOP	NOP						1					1	1	Normal	biologist (resort)	Mortality	Starvation
211	1	5.28317	73.0985	Entangled	LO	Juvenile	45.2	Rehab	Released	3	NOP	NOP	NOP	NOP				1					1				Normal	FS	Released	Entanglement
212	2	NA	NA	Floating	LO	Juvenile	8.8	Rehab	Released	408	NOP	NOP	NOP	NOP									1				Normal	FS	Released	Unknown
213	3	3.47515	72.8257	Entangled	LO	Juvenile	NA	Released	NA	NA	MIS	NOP	MIS	NOP	1								1				Normal	NA	Released	Entanglement
214	3	3.47515	72.8257	Entangled	LO	Juvenile	NA	Released	NA	NA	NOP	NOP	NOP	NOP				1					1				Normal	NA	Released	No injuries
215	3	2.3103	73.2983	Floating	EI	Neritic Juvenile	37.2	Dead	NA	NA	NOP	MIS	NOP	NOP	1								1				Positive	resort	Mortality	Unknown- suspect previous entanglement
216	3	5.87226	73.1119	Entangled	LO	Juvenile	NA	Dead	NA	NA	NA	NA	NA	NA					1					1			NA	FS	Mortality	Entanglement
217	4	3.4751	72.8252	Poached	EI	Unknown	NA	Dead	NA	NA	NOP	NOP	NOP	NOP				1							1		NA	resort	Mortality	Poached
218	4	4.367	97.223	Floating	EI	Juvenile	NA	Dead	NA	NA	NOP	NOP	NOP	NOP				1					1				NA	resort	Mortality	Starvation
219	4	5.8639	73.2069	Floating	LO	Adult	63	Dead	NA	NA	NOP	NOP	NOP	NOP				1					1				NA	resort	Mortality	Unknown
220	5	NA	NA	Poached	CM	Female	NA	Dead	NA	NA	NOP	NOP	NOP	NOP				1			1				1		NA	FS	Mortality	Poaching
221	6	4.2949	73.5581	Floating	EI	Neritic Juvenile	65.1	Rehab	Mortality	4	NOP	NOP	NOP	NOP				1					1				Positive	biologist (resort)	Mortality	Unknown
222	6	4.50389	73.3705	Entangled	LO	Female	69	Rehab	Released	11	HLAC	HLAC	NOP	NOP		1					1						Positive	biologist (resort)	Released	Entanglement
223	6	0.621	73.2253	Floating	CM	Neritic Juvenile	56.7	Rehab	Mortality	19	NOP	NOP	NOP	NOP				1					1				Positive	dive company	Mortality	Unknown
224	6	4.03761	72.9126	Floating	LO	Juvenile	57.1	Rehab	Mortality	635	MIS	MIS	NOP	NOP	1								1				Positive	dive (resort)	Mortality	Previous entanglement
225	6	4.32816	73.5986	Floating	CM	Pelagic Juvenile	8.2	Rehab	Mortality	284	NOP	NOP	NOP	NOP				1							1		Positive	local (GH)	Mortality	Starvation
226	7	3.8123	73.4114	Entangled	LO	Juvenile	28.4	Rehab	Mortality	10	RLAC	RLAC	RLAC	MIS	1	1						1					Positive	resort	Mortality	Entanglement
227	8	4.1755	73.5093	Kept as a pet	CM	Pelagic Juvenile	5.2	Rehab	Mortality	33	NOP	NOP	NOP	NOP				1					1				Normal	NA	Mortality	Healthy
228	8	4.32931	73.5975	Beached	LO	Male	65	Dead	NA	NA	NA	MIS	NA	NA	1									1			NA	FS	Mortality	cachexia
229	8	2.9172	72.8841	Floating	LO	Juvenile	59.2	Rehab	Mortality	437	SWE	MIS	NOP	NOP	1					1			1				Normal	resort	Mortality	Previous entanglement
230	8	4.32931	73.5975	Entangled	LO	Juvenile	36	Released	NA	NA	NOP	NOP	RLAC	RLAC		1							1				Normal	FS	Released	Entanglement
231	9	2.75917	72.9833	Entangled	LO	Juvenile	31.4	Rehab	NA	NA	ABR	ABR	NOP	NOP			1						1				NA	resort	Unknown	Previous entanglement
232	9	5.18065	73.0322	Entangled	LO	Juvenile	34.9	Rehab	Released	100	NOP	NOP	ABR	ABR			1						1				Normal	local	Released	Entanglement
233	9	4.2971	73.5576	Floating	EI	Neritic Juvenile	40	Rehab	Released	NA	NOP	DAM	NOP	NOP						1			1				Positive	biologist (resort)	Released	Unknown
234	10	4.33168	73.6021	Floating	EI	Neritic Juvenile	32	Released	NA	NA	NOP	NOP	NOP	NOP				1					1				Normal	FS	Released	No Injury
235	10	0.6785	73.1947	Floating	EI	Neritic Juvenile	47.6	Rehab	Released	NA	NOP	NOP	NOP	NOP				1					1				NA	resort	Released	Unknown
236	10	4.33168	73.6021	Floating	EI	Neritic Juvenile	32	Rehab	Released	20	NOP	NOP	NOP	NOP				1					1				Normal	FS	Released	No injuries
237	10	3.90981	73.4611	Entangled	LO	Juvenile	NA	Released	NA	NA	NOP	NOP	NOP	NOP				1					1				Normal	unk	Released	No injuries
238	10	4.32816	73.5986	Unknown	EI	Neritic Juvenile	64	Rehab	Released	63	NOP	NOP	NOP	NOP				1								1	Normal	FS	Released	Blunt trauma
239	10	4.30779	73.5227	Entangled	EI	Neritic Juvenile	40.1	Rehab	Released	85	RLAC	RLAC	RLAC	NOP		1										1	NA	FS	Released	Entanglement
240	10	5.28622	73.1121	Entangled	LO	Juvenile	37.3	Rehab	Released	90	RLAC	ABR	ABR	ABR		1	1						1				Normal	FS	Released	Entanglement
241	10	4.2593	72.9822	Entangled	EI	Neritic Juvenile	55.1	Rehab	Released	62	NOP	RLAC	NOP	NOP		1							1				Normal	biologist (resort)	Released	Entanglement
242	10	NA	NA	Entangled	LO	Juvenile	56.4	Rehab	Released	523	MIS	ABR	MIS	ABR	1		1									1	Positive	biologist (resort)	Released	Entanglement
243	11	5.314	73.0776	Entangled	LO	Juvenile	31	Rehab	Released	27	NOP	NOP	NOP	NOP				1			1						Normal	FS	Released	Entanglement
244	12	NA	NA	Entangled	LO	Female	65.8	Rehab	Released	8	RLAC	ABR	NOP	NOP		1	1						1				Normal	FS	Released	Entanglement
245	1	NA	NA	Entangled	LO	Juvenile	33.8	Rehab	Mortality	18	NOP	MIS	NOP	RLAC	1	1									1	1	Positive	biologist (resort)	Mortality	Entanglement
246	1	5.29058	73.1229	Floating	LO	Adult	63	Rehab	Released	NA	MIS	NOP	NOP	NOP	1						1						NA	FS	Released	Entanglement
247	1	5.29058	73.1229	Entangled	LO	Unknown	NA	Released	NA	NA	NOP	NOP	NOP	NOP				1					1				Normal	FS	Released	No injuries
248	1	4.2949	73.5581	Kept as a pet	CM	Pelagic Juvenile	7.4	Rehab	Mortality	9	NOP	NOP	NOP	NOP				1					1				Normal	biologist (resort)	Mortality	Poor management
249	1	NA	NA	Entangled	LO	Juvenile	32.6	Rehab	Released	66	NOP	NOP	NOP	NOP				1							1	1	NA	resort	Released	Entanglement
250	1	5.28929	73.1331	Entangled	LO	Juvenile	38.9	Rehab	Released	47	NOP	NOP	NOP	NOP				1					1				Normal	local	Released	Entanglement
251	1	5.28929	73.1331	Entangled	LO	Juvenile	54.4	Rehab	Released	149	NOP	RLAC	NOP	NOP		1					1						Positive	local	Released	Entanglement
252	1	4.29523	73.572	Entangled	LO	Juvenile	NA	Released	NA	NA	NOP	NOP	NOP	NOP				1					1				Normal	FS	Released	No injuries
253	1	2.6809	72.9324	Entangled	LO	Juvenile	35	Rehab	Mortality	148	RLAC	ABR	NOP	NOP		1	1						1				NA	resort	Mortality	Entanglement
254	1	0.533784	73.1921	Entangled	LO	Juvenile	NA	Released	NA	NA	SWE	NOP	NOP	NOP						1			1				Normal	unk	Released	No injuries
255	1	NA	NA	Entangled	LO	Unknown	NA	Released	NA	NA	NOP	NOP	NOP	NOP				1					1				Normal	resort	Released	Hook/ Entanglement
256	1	4.3501	73.6176	Floating	LO	Juvenile	54.7	Rehab	Released	39	NOP	NOP	NOP	NOP				1			1						Positive	FS	Released	Unknown
257	2	4.1213	73.4368	Floating	LO	Juvenile	52.4	Rehab	Released	24	NOP	NOP	NOP	NOP				1					1				Positive	resort	Released	Unknown
258	2	4.4533	73.7169	Floating	LO	Juvenile	54	Rehab	Mortality	3	NOP	NOP	NOP	NOP				1				1					Positive	resort	Mortality	Previous entanglement
259	2	5.2955	73.0562	Floating	LO	Juvenile	37	Rehab	Mortality	4	BRO	HLAC	NOP	NOP		1				1	1				1		NA	resort	Mortality	Previous entanglement
260	2	5.3165	73.078	Entangled	LO	Juvenile	47.6	Rehab	Released	5	ABR	ABR	NOP	NOP			1						1				NA	FS	Released	Entanglement
261	3	5.3522	72.9901	Entangled	EI	Neritic Juvenile	31	Rehab	Released	44	NOP	HLAC	NOP	NOP		1							1				Normal	local	Released	Entanglement
262	3	5.3522	72.9901	Entangled	LO	Female	64.7	Rehab	Transferred	5	RLAC	BRO	MIS	RLAC	1	1				1	1						Positive	local	Transferred	Entanglement
263	3	5.3522	72.9901	Entangled	LO	Juvenile	37	Rehab	Mortality	80	NOP	MIS	RLAC	RLAC	1	1					1						Positive	local	Mortality	Entanglement
264	3	5.3522	72.9901	Entangled	LO	Adult	61	Rehab	Transferred	5	RLAC	RLAC	HLAC	HLAC		1					1						Positive	local	Transferred	Entanglement
265	3	5.3522	72.9901	Entangled	LO	Juvenile	49.7	Rehab	Released	111	HLAC	HLAC	NOP	NOP		1					1						Positive	local	Released	Entanglement/ tar ingestion
266	3	4.50389	73.3705	Floating	LO	Female	71.8	Rehab	Mortality	235	NOP	MIS	NOP	NOP	1								1				Positive	resort	Mortality	Previous entanglement
267	3	5.28515	73.1136	Floating	LO	Adult	61.6	Rehab	Released	37	ABR	ABR	NOP	NOP			1				1						Positive	FS	Released	Unknown
268	4	4.4533	73.7169	Entangled	LO	Male	69.5	Rehab	Mortality	361	RLAC	RLAC	NOP	NOP		1					1						Positive	resort	Mortality	Entanglement
269	5	NA	NA	Entangled	LO	Juvenile	43.5	Rehab	Mortality	47	ABR	ABR	ABR	RLAC		1	1				1						NA	dive company	Mortality	Entanglement
270	5	NA	NA	Entangled	LO	Juvenile	44.3	Rehab	Mortality	0	NA	ABR	ABR	RLAC		1	1				1				1		NA	dive company	Mortality	Entanglement
271	5	5.28622	73.1121	Floating	EI	Juvenile	NA	Rehab	Mortality	4	NOP	NOP	NOP	NOP				1							1		Normal	FS	Mortality	Starvation
272	5	5.28622	73.1121	Entangled	LO	Juvenile	36	Rehab	Released	59	MIS	RLAC	NOP	NOP	1	1									1		Positive	FS	Released	Previous entanglement
273	6	5.28622	73.1121	Beached	EI	Neritic Juvenile	49.2	Rehab	Released	4	NOP	NOP	NOP	NOP				1								1	Normal	FS	Released	Healthy
274	6	6.8874	73.1136	Entangled	LO	Juvenile	NA	Rehab	Mortality	40	MIS	BRO	HLAC	HLAC	1	1							1				Normal	resort	Mortality	Entanglement
275	7	5.7139	73.4158	Entangled	LO	Juvenile	58	Rehab	Released	46	RLAC	NOP	ABR	RLAC		1	1									1	Positive	resort	Released	Entanglement
276	7	5.6622	73.2751	Beached	LO	Male	66.4	Rehab	Mortality	1434	MIS	MIS	MIS	NOP	1						1						Positive	dive company	Mortality	Previous entanglement/ starvation
277	7	3.9041	73.4746	Unknown	LO	Juvenile	46.5	Rehab	Transferred	73	NOP	MIS	NOP	HLAC	1	1					1						Positive	NA	Transferred	Previous entanglement
278	7	5.7139	73.4158	Floating	LO	Juvenile	56.3	Rehab	Released	96	RLAC	MIS	RLAC	MIS	1	1										1	Positive	NA	Released	Previous entanglement
279	8	5.4401	72.9084	Floating	LO	Juvenile	48	Rehab	Released	158	MIS	NOP	NOP	NOP	1											1	Positive	resort	Released	Previous entanglement
280	8	4.4304	73.3846	Entangled	LO	Juvenile	43	Rehab	Mortality	5	RLAC	RLAC	RLAC	RLAC		1						1			1		Positive	resort	Mortality	Entanglement
281	8	4.2949	73.5581	Entangled	EI	Neritic Juvenile	41	Rehab	Released	87	NOP	RLAC	NOP	MIS		1						1					NA	resort	Released	Entanglement
282	12	4.4304	73.3846	Entangled	LO	Adult	65.4	Rehab	Mortality	15	HLAC	HLAC	NOP	NOP		1							1				Positive	resort	Mortality	Entanglement
283	1	5.28622	73.1121	Entangled	LO	Female	66.3	Rehab	Released	162	RLAC	RLAC	SWE	SWE		1				1	1					1	NA	FS	Released	Entanglement
284	1	3.49854	72.9012	Entangled	LO	Juvenile	NA	Transferred	NA	NA	NOP	RLAC	NOP	NOP		1							1				NA	biologist (resort)	Transferred	Entanglement
285	1	4.1213	73.4368	Floating	LO	Adult	62	Rehab	Released	80	NOP	NOP	MIS	NOP	1						1						Positive	dive (resort)	Released	Unknown
286	1	4.2593	72.9822	Boat Strike	LO	Juvenile	42.2	Rehab	Mortality	22	NOP	MIS	ABR	ABR	1		1									1	Positive	biologist (resort)	Mortality	Boat strike
287	1	4.6345	73.5634	Entangled	LO	Juvenile	NA	Transferred	NA	NA	RLAC	NOP	NOP	NOP		1							1				NA	unk	Transferred	Entanglement
288	1	2.3103	73.2983	Entangled	LO	Male	66.8	Rehab	Released	802	NOP	MIS	NOP	MIS	1						1						Positive	resort	Released	Entanglement
289	2	4.0977	73.3992	Beached	LO	Juvenile	43.5	Rehab	Mortality	570	MIS	MIS	NOP	ABR	1		1				1						Positive	dive company	Mortality	Previous entanglement
290	2	5.4444	73.3657	Entangled	LO	Juvenile	57.8	Dead	NA	NA	RLAC	RLAC	NOP	NOP		1							1				NA	FS	Mortality	Entanglement
291	2	1.817	73.4055	Floating	LO	Female	68	Rehab	Released	71	NOP	NOP	NOP	NOP				1			1						Positive	resort	Released	Unknown
292	2	1.817	73.4055	Entangled	LO	Juvenile	57.9	Rehab	Released	106	ABR	ABR	NOP	NOP			1				1						Normal	resort	Released	Entanglement
293	2	1.817	73.4055	Entangled	LO	Juvenile	18.4	Rehab	Released	264	MIS	NOP	NOP	NOP	1						1						Normal	resort	Released	Entanglement
294	2	1.817	73.4055	Entangled	LO	Juvenile	15.4	Rehab	Released	63	ABR	NOP	NOP	ABR			1				1						Normal	resort	Released	Entanglement
295	2	4.09659	73.4165	Entangled	LO	Juvenile	NA	Dead	NA	NA	NA	NA	NA	NA					1					1			NA	dive (resort)	Mortality	Entanglement
296	2	4.09659	73.4165	Entangled	LO	Unknown	NA	Dead	NA	NA	NA	NA	NA	NA					1					1			NA	dive (resort)	Mortality	Entanglement
297	2	4.0977	73.3992	Entangled	LO	Juvenile	54.8	Rehab	Released	128	RLAC	RLAC	NOP	NOP		1										1	Positive	dive company	Released	Entanglement
298	3	4.2694	73.4909	Entangled	EI	Pelagic Juvenile	26.5	Rehab	Released	75	NOP	RLAC	NOP	NOP		1							1				Normal	resort	Released	Entanglement
299	3	4.33026	73.5975	Entangled	LO	Juvenile	53.9	Rehab	Mortality	5	HLAC	HLAC	NOP	NOP		1							1				Normal	FS	Mortality	Entanglement
300	3	5.2955	73.0562	Unknown	EI	Neritic Juvenile	35.5	Rehab	Mortality	3	NOP	NOP	NOP	NOP				1					1				Normal	resort	Mortality	Unknown
301	4	NA	NA	Entangled	EI	Pelagic Juvenile	23.1	Rehab	Released	84	NOP	NOP	NOP	NOP				1				1					Normal	FS	Released	Entanglement
302	5	5.5108	72.9804	Entangled	EI	Neritic Juvenile	45	Transferred	NA	NA	NOP	NOP	NOP	NOP				1					1				NA	ORP	Transferred	Entanglement
303	6	3.9036	73.358	Floating	LO	Adult	62.5	Rehab	Released	1004	NOP	MIS	NOP	NOP	1							1					Positive	FS	Released	Boat strike/ Previous entanglement
304	6	5.28622	73.1121	Beached	EI	Pelagic Juvenile	14.8	Rehab	Released	138	NOP	ABR	NOP	NOP			1						1				Normal	FS	Released	Unknown
305	7	3.885	72.7285	Beached	EI	Neritic Juvenile	36	Dead	NA	NA	NOP	NOP	NOP	NOP				1								1	NA	biologist (resort)	Mortality	Unknown
306	7	0.6785	73.1947	Floating	EI	Neritic Juvenile	52.5	Rehab	Mortality	22	NOP	NOP	NOP	NOP				1					1				NA	resort	Mortality	Weak/infection
307	7	2.98	73.0159	Floating	LO	Juvenile	53.5	Rehab	Mortality	178	MIS	NOP	NOP	NOP	1											1	Positive	resort	Mortality	Boat strike/ Previous entanglement
308	7	5.28622	73.1121	Entangled	CM	Pelagic Juvenile	25	Rehab	Released	97	NOP	NOP	NOP	NOP				1			1						Normal	FS	Released	Entanglement
309	7	3.6081	72.9001	Floating	LO	Female	73.6	Rehab	Mortality	68	NOP	MIS	NOP	MIS	1								1				Positive	resort	Mortality	Previous entanglement
310	7	3.8511	73.4552	Floating	LO	Juvenile	55.9	Rehab	Mortality	42	NOP	NOP	NOP	NOP				1					1				Positive	resort	Mortality	Pneumonia?
311	7	5.7139	73.4158	Floating	LO	Juvenile	56.8	Rehab	Released	3	NOP	ABR	RLAC	NOP		1	1				1						Normal	local	Released	Previous entanglement
312	8	4.2694	73.4909	Floating	LO	Adult	63	Rehab	Mortality	203	MIS	HLAC	MIS	NOP	1	1						1					Positive	resort	Mortality	Previous entanglement
313	8	4.1794	73.5107	Floating	LO	Adult	61.5	Rehab	In House	NA	MIS	MIS	NOP	NOP	1								1				Positive	resort	Unknown	Previous entanglement
314	8	2.98	73.0159	Entangled	LO	Juvenile	33.5	Rehab	Released	29	RLAC	RLAC	RLAC	RLAC		1						1					Positive	resort	Released	Entanglement
315	11	4.5205	73.3669	Floating	EI	Neritic Juvenile	41	Dead	NA	NA	ABR	ABR	ABR	ABR			1						1				NA	biologist (resort)	Mortality	Unknown
316	11	3.9179	73.4698	Floating	EI	Neritic Juvenile	53.5	Rehab	Transferred	48	NOP	NOP	NOP	NOP				1					1				Positive	resort	Transferred	Pneumonia
317	11	4.5205	73.3669	Floating	LO	Juvenile	59	Rehab	Transferred	9	NOP	NOP	NOP	NOP				1				1					Positive	resort	Transferred	Unknown
318	11	3.8123	73.4114	Entangled	LO	Female	69	Rehab	Mortality	27	NOP	MIS	NOP	ABR	1		1				1						Normal	resort	Mortality	Entanglement
319	11	4.3277	73.5973	Entangled	LO	Juvenile	31	Rehab	Mortality	9	ABR	ABR	ABR	NOP			1									1	Positive	FS	Mortality	Entanglement
320	11	4.2949	73.5581	Entangled	LO	Juvenile	25.6	Rehab	Released	66	RLAC	NOP	NOP	NOP		1							1				Normal	biologist (resort)	Released	Entanglement
321	11	5.28622	73.1121	Entangled	LO	Juvenile	34.4	Rehab	Mortality	7	DEF	ABR	ABR	NOP			1			1	1						Positive	FS	Mortality	Entanglement
322	11	5.28622	73.1121	Entangled	LO	Juvenile	58.2	Rehab	Released	138	RLAC	NOP	NOP	NOP		1					1						Positive	FS	Released	Entanglement
323	11	2.3103	73.2983	Floating	EI	Neritic Juvenile	35	Dead	NA	NA	NOP	NOP	NOP	NOP				1					1				NA	resort	Mortality	Contaminant-oil
324	12	4.2597	73.3799	Entangled	EI	Pelagic Juvenile	25.5	Rehab	Released	136	RLAC	MIS	NOP	NOP	1	1							1				Normal	resort	Released	Entanglement
325	12	4.1213	73.4368	Entangled	EI	Neritic Juvenile	30.5	Rehab	Mortality	3	NOP	NOP	ABR	NOP			1						1				Normal	dive (resort)	Mortality	Entanglement
326	12	3.9179	73.4698	Entangled	LO	Juvenile	31.2	Rehab	Transferred	7	NOP	RLAC	NOP	MIS	1	1						1					Normal	resort	Transferred	Entanglement
327	12	4.3277	73.5973	Entangled	LO	Female	70.2	Rehab	Mortality	2	RLAC	ABR	ABR	ABR		1	1						1				Positive	FS	Mortality	Entanglement
328	1	5.28622	73.1121	Entangled	LO	Juvenile	35.5	Rehab	Released	59	MIS	NOP	NOP	NOP	1							1					Positive	FS	Released	Entanglement
329	1	5.2955	73.0562	Floating	EI	Neritic Juvenile	36	Rehab	Mortality	69	NOP	NOP	NOP	HLAC		1							1				Positive	biologist (resort)	Mortality	Unknown- suspect previous entanglement
330	2	5.28622	73.1121	Floating	LO	Juvenile	37.1	Rehab	Mortality	2	ABR	NOP	NOP	NOP			1				1						Positive	FS	Mortality	Unknown
331	2	4.1213	73.4368	Floating	LO	Juvenile	58.4	Rehab	Released	117	NOP	NOP	ABR	NOP			1				1						Positive	dive (resort)	Released	Unknown
332	2	5.28622	73.1121	Entangled	LO	Juvenile	60	Rehab	Released	2	ABR	ABR	ABR	NOP			1						1				Normal	FS	Released	Entanglement
333	2	4.0057	72.8112	Entangled	LO	Female	NA	Dead	NA	NA	RLAC	RLAC	NOP	NOP		1							1				NA	resort	Mortality	Entanglement
334	3	5.28622	73.1121	Entangled	LO	Juvenile	36	Rehab	Released	2	HLAC	HLAC	NOP	NOP		1					1						Normal	FS	Released	Entanglement
335	3	0.6785	73.1947	Entangled	LO	Female	NA	Dead	NA	NA	RLAC	RLAC	RLAC	NOP		1							1				NA	government	Mortality	Entanglement
336	3	4.1731	73.485	Entangled	LO	Juvenile	39.2	Rehab	Released	63	ABR	RLAC	ABR	ABR		1	1				1						Positive	government	Released	Entanglement
337	3	0.6785	73.1947	Entangled	LO	Female	NA	Released	NA	NA	NOP	RLAC	ABR	RLAC		1	1						1				Normal	government	Released	Entanglement
338	3	0.6785	73.1947	Entangled	LO	Female	NA	Released	NA	NA	RLAC	RLAC	NOP	NOP		1							1				Normal	government	Released	Entanglement
339	3	5.28622	73.1121	Boat Strike	LO	Adult	62	Rehab	Released	306	ABR	ABR	NOP	NOP			1					1					Positive	ORP	Released	Boat strike +entanglement
340	3	4.878	72.8798	Entangled	LO	Juvenile	28	Rehab	Transferred	0	BRO	RLAC	NOP	ABR		1	1				1						Normal	FS	Transferred	Entanglement
341	3	4.878	72.8798	Entangled	LO	Juvenile	35	Rehab	Transferred	0	RLAC	ABR	DAM	DAM		1	1				1					1	Positive	FS	Transferred	Entanglement
342	3	4.878	72.8798	Entangled	LO	Juvenile	46	Rehab	Released	61	RLAC	ABR	ABR	NOP		1	1				1					1	Positive	FS	Released	Entanglement
343	3	4.6345	73.5634	Entangled	LO	Female	63.2	Rehab	Released	22	RLAC	ABR	ABR	ABR		1	1						1				Normal	FS	Released	Entanglement
344	3	5.2669	93.1287	Floating	LO	Juvenile	54.4	Rehab	Mortality	23	NOP	NOP	NOP	NOP				1			1						Positive	resort	Mortality	Unknown
345	3	4.3277	73.5973	Entangled	LO	Adult	63.1	Rehab	Transferred	11	ABR	NOP	ABR	NOP			1						1				Normal	FS	Transferred	Entanglement
346	3	1.8171	73.405	Entangled	EI	Pelagic Juvenile	27.5	Rehab	Released	44	RLAC	RLAC	NOP	ABR		1							1				Positive	resort	Released	Entanglement
347	3	3.5936	72.8836	Entangled	LO	Female	NA	Dead	NA	NA	RLAC	NOP	ABR	ABR		1	1						1				NA	resort	Mortality	Entanglement
348	3	3.5936	72.8836	Entangled	LO	Female	NA	Dead	NA	NA	NOP	RLAC	RLAC	ABR		1	1						1				NA	resort	Mortality	Entanglement
349	3	3.5936	72.8836	Entangled	LO	Female	NA	Dead	NA	NA	ABR	RLAC	NOP	RLAC		1	1						1				NA	resort	Mortality	Entanglement
350	3	3.4987	72.8962	Entangled	LO	Female	63.7	Rehab	Transferred	4	ABR	RLAC	ABR	ABR		1	1				1						Positive	resort	Transferred	Entanglement
351	3	4.3277	73.5973	Entangled	LO	Juvenile	37.3	Rehab	Released	39	ABR	ABR	NOP	NOP			1				1						Positive	FS	Released	Entanglement
352	3	4.4304	73.3846	Entangled	LO	Female	67.6	Rehab	Mortality	867	RLAC	RLAC	NOP	NOP		1							1				Positive	resort	Mortality	Entanglement
353	3	4.2949	73.5581	Entangled	LO	Juvenile	60	Rehab	Transferred	1	ABR	MIS	NOP	NOP	1		1						1				Positive	biologist (resort)	Transferred	Entanglement
354	3	4.101	73.5261	Entangled	LO	Female	NA	Released	NA	NA	NOP	RLAC	NOP	NOP		1							1				Normal	resort	Released	No injuries
355	3	4.3427	73.607	Entangled	LO	Juvenile	32	Rehab	Released	19	NOP	ABR	NOP	NOP			1						1				Positive	resort	Released	Entanglement
356	3	4.3427	73.607	Entangled	LO	Juvenile	34.5	Rehab	Released	19	ABR	ABR	RLAC	NOP		1	1				1						Positive	resort	Released	Entanglement
357	3	4.3427	73.607	Entangled	LO	Juvenile	36.5	Rehab	Released	75	ABR	RLAC	ABR	ABR		1	1				1						Positive	resort	Released	Entanglement
358	3	4.3427	73.607	Entangled	LO	Juvenile	39.2	Rehab	Released	26	ABR	RLAC	ABR	RLAC		1	1				1						Positive	resort	Released	Entanglement
359	4	5.6078	72.9527	Entangled	LO	Juvenile	59	Rehab	Transferred	2	MIS	NOP	ABR	ABR			1				1						Normal	resort	Transferred	Entanglement
360	4	5.28622	73.1121	Entangled	LO	Juvenile	33	Rehab	Transferred	2	RLAC	RLAC	NOP	ABR		1							1				Normal	FS	Transferred	Entanglement
361	4	4.3427	73.607	Floating	LO	Juvenile	35.9	Rehab	Released	72	NOP	NOP	NOP	NOP				1					1				Positive	resort	Released	Unknown
362	4	5.6078	72.9527	Entangled	LO	Juvenile	40	Rehab	Transferred	955	RLAC	MIS	NOP	NOP	1	1					1						Positive	resort	Transferred	Entanglement
363	4	3.8868	72.8161	Beached	EI	Juvenile	NA	Dead	NA	NA	NA	NA	NA	NA					1					1			NA	NA	Mortality	Starvation
364	5	4.0737	72.8875	Floating	LO	Male	64.4	Rehab	Mortality	37	MIS	NOP	NOP	NOP	1						1						Positive	dive (resort)	Mortality	Previous entanglement
365	5	5.28622	73.1121	Beached	EI	Neritic Juvenile	40.6	Rehab	Released	8	NOP	NOP	NOP	NOP				1			1					1	Normal	FS	Released	Healthy
366	6	5.28622	73.1121	Entangled	LO	Juvenile	41	Rehab	Mortality	1	NOP	HLAC	NOP	NOP		1						1					Positive	FS	Mortality	Entanglement
367	7	4.1213	73.4368	Floating	EI	Juvenile	NA	Dead	NA	NA	MIS	NOP	MIS	NOP	1								1				Positive	biologist (resort)	Mortality	Previous entanglement
368	7	4.3095	73.5705	Floating	LO	Juvenile	59.9	Rehab	In House	NA	MIS	NOP	MIS	NOP	1								1				Positive	conservation centre	Unknown	Previous entanglement
369	8	5.3165	73.078	Entangled	LO	Juvenile	49	Rehab	Released	54	RLAC	RLAC	NOP	RLAC		1					1						Positive	FS	Released	Entanglement
370	8	4.32816	73.5986	Beached	EI	Neritic Juvenile	51.9	Rehab	Released	133	RLAC	NOP	NOP	NOP		1							1				Normal	FS	Released	Previous entanglement
371	8	6.7573	73.1748	Floating	LO	Juvenile	45.5	Rehab	Mortality	292	MIS	NOP	NOP	NOP	1								1				Positive	local	Mortality	Previous entanglement
372	9	6.4098	72.7053	Entangled	LO	Juvenile	48.8	Rehab	Released	45	RLAC	NOP	ABR	ABR		1	1				1						Positive	FS	Released	Entanglement
373	10	5.3747	73.5123	Entangled	LO	Juvenile	59.2	Rehab	Released	27	RLAC	RLAC	DAM	NOP		1					1					1	Positive	FS	Released	Entanglement
374	11	3.4987	72.8962	Floating	EI	Neritic Juvenile	57.8	Rehab	Mortality	70	NOP	NOP	NOP	NOP				1					1				Normal	resort	Mortality	Hook/Blunt trauma
375	11	3.4987	72.8962	Entangled	LO	Juvenile	53	Rehab	Transferred	8	RLAC	NOP	RLAC	NOP		1					1						Normal	resort	Transferred	Entanglement
376	11	5.28622	73.1121	Entangled	CM	Neritic Juvenile	42.1	Rehab	Released	54	RLAC	RLAC	RLAC	RLAC		1					1						Normal	FS	Released	Entanglement
377	11	5.28622	73.1121	Entangled	LO	Juvenile	57	Rehab	Released	69	RLAC	RLAC	ABR	RLAC		1	1				1						Normal	FS	Released	Entanglement
378	11	5.28188	73.1099	Entangled	LO	Juvenile	43.8	Rehab	Released	33	RLAC	RLAC	NOP	ABR		1					1						Normal	FS	Released	Entanglement
379	11	5.28188	73.1099	Entangled	LO	Juvenile	51	Rehab	Released	42	RLAC	RLAC	NOP	ABR		1						1					Positive	FS	Released	Entanglement
380	12	5.5338	73.506	Entangled	LO	Juvenile	57.4	Rehab	Released	47	RLAC	ABR	ABR	ABR		1	1				1						Positive	resort	Released	Entanglement
381	12	4.0137	73.383	Entangled	LO	Juvenile	27.5	Rehab	Released	47	NOP	RLAC	NOP	NOP		1							1				Normal	resort	Released	Entanglement
382	12	5.28914	73.1051	Entangled	LO	Juvenile	45	Rehab	Released	20	ABR	HLAC	ABR	ABR		1	1				1	1					Normal	FS	Released	Entanglement
383	12	5.6914	73.3407	Entangled	LO	Female	NA	Dead	NA	NA	MIS	MIS	MIS	NOP	1								1				NA	resort	Mortality	Entanglement
384	12	3.8123	73.4114	Entangled	LO	Juvenile	48	Rehab	Released	124	NOP	NOP	NOP	NOP				1					1				Positive	resort	Released	Previous entanglement
385	12	4.25	73.5458	Floating	LO	Juvenile	49.8	Dead	NA	NA	NA	NA	NA	NA					1					1			NA	unk	Mortality	Unknown
386	12	3.9036	73.358	Floating	LO	Female	NA	Dead	NA	NA	NOP	NOP	NOP	NOP				1					1				NA	resort	Mortality	Unknown
387	1	4.2597	73.3799	Floating	EI	Neritic Juvenile	45.5	Rehab	Released	5	NOP	NOP	NOP	NOP				1					1				Normal	resort	Released	Foreign object- sponge
388	1	5.28914	73.1051	Entangled	LO	Juvenile	32.9	Rehab	Released	267	RLAC	RLAC	ABR	ABR		1					1						Positive	FS	Released	Entanglement
389	1	5.28914	73.1051	Entangled	LO	Male	64	Rehab	Released	3	RLAC	RLAC	NOP	NOP		1					1						Normal	FS	Released	Entanglement
390	1	1.88564	73.2434	Floating	LO	Adult	60.8	Rehab	Released	235	RLAC	MIS	NOP	NOP	1	1					1						Positive	manta trust	Released	Previous entanglement
391	1	3.8511	73.4552	Floating	LO	Juvenile	49	Rehab	Released	96	NOP	NOP	NOP	NOP				1					1				Positive	resort	Released	Unknown
392	1	3.8511	73.4552	Floating	LO	Juvenile	39.5	Rehab	Released	102	NOP	NOP	NOP	NOP				1					1				Positive	resort	Released	Unknown
393	1	4.4304	73.3846	Entangled	LO	Male	70.5	Rehab	Released	81	RLAC	RLAC	ABR	ABR		1	1				1						Normal	resort	Released	Entanglement
394	1	0.2984	73.4269	Floating	LO	Juvenile	33.5	Rehab	Released	69	NOP	NOP	NOP	NOP				1					1				Normal	ORP	Released	Contaminant-oil
395	1	5.3165	73.078	Entangled	LO	Juvenile	48	Rehab	Released	40	MIS	NOP	NOP	RLAC	1						1						Positive	FS	Released	Entanglement
396	2	3.9715	73.5024	Floating	LO	Juvenile	46.5	Rehab	Transferred	5	NOP	NOP	NOP	NOP				1					1				Positive	biologist (resort)	Transferred	Unknown
397	2	5.3165	73.078	Entangled	EI	Pelagic Juvenile	28	Rehab	Released	10	ABR	ABR	NOP	NOP			1						1				Normal	FS	Released	Entanglement
398	2	5.6079	72.9527	Entangled	LO	Juvenile	57	Dead	NA	NA	NA	NA	NA	NA					1					1			NA	resort	Mortality	Entanglement
399	2	5.3165	73.078	Entangled	LO	Juvenile	42	Rehab	Released	65	ABR	ABR	NOP	NOP			1				1						Normal	FS	Released	Entanglement
400	2	5.3165	73.078	Entangled	LO	Juvenile	46	Rehab	Released	9	ABR	ABR	NOP	NOP			1						1				Normal	FS	Released	Entanglement
401	2	5.2669	93.1287	Entangled	LO	Juvenile	54	Rehab	Mortality	12	RLAC	MIS	RLAC	RLAC	1	1					1						Positive	resort	Mortality	Entanglement
402	2	4.32816	73.5986	Floating	EI	Neritic Juvenile	37	Rehab	Released	74	NOP	NOP	NOP	NOP				1					1				Positive	FS	Released	Unknown
403	2	4.32816	73.5986	Entangled	LO	Juvenile	49.3	Rehab	Released	10	ABR	ABR	ABR	ABR			1				1						Normal	FS	Released	Entanglement
404	2	4.32816	73.5986	Entangled	LO	Adult	63.5	Rehab	Released	5	ABR	ABR	ABR	ABR			1				1						Positive	FS	Released	Entanglement
405	2	6.7573	73.1748	Floating	LO	Juvenile	NA	Dead	NA	NA	NA	NA	NA	NA					1					1			NA	resort	Mortality	Unknown
406	3	6.996	72.9409	Floating	EI	Juvenile	NA	Dead	NA	NA	NA	NA	NA	NA					1					1			NA	resort	Mortality	Unknown
407	3	6.99598	72.9409	Floating	LO	Juvenile	55.8	Rehab	Mortality	5	NOP	NOP	NOP	NOP				1			1						Positive	dive (resort)	Mortality	Infection
408	3	3.5936	72.8836	Floating	LO	Juvenile	50.8	Rehab	Mortality	28	BLE	ABR	NOP	NOP			1			1						1	Positive	resort	Mortality	Unknown
409	3	5.3538	73.0697	Floating	LO	Juvenile	47.2	Dead	NA	NA	ABR	ABR	ABR	ABR			1				1						NA	resort	Mortality	Unknown
410	3	4.2579	73.5406	Entangled	LO	Adult	62	Rehab	Released	18	RLAC	HLAC	RLAC	HLAC		1					1						Positive	FS	Released	Entanglement
411	3	3.9179	73.4698	Entangled	LO	Juvenile	44.8	Rehab	Mortality	1	NOP	RLAC	NOP	NOP		1							1				Normal	resort	Mortality	Entanglement
412	3	5.1118	73.0787	Entangled	LO	Juvenile	46	Rehab	Released	60	NOP	NOP	NOP	NOP				1			1						Positive	resort	Released	Entanglement
413	3	4.0137	73.383	Entangled	LO	Female	NA	Rehab	Mortality	5	ABR	MIS	ABR	MIS	1		1						1				Normal	resort	Mortality	Entanglement
414	3	3.4833	72.8028	Entangled	LO	Juvenile	NA	Released	NA	NA	ABR	ABR	ABR	ABR			1				1						Normal	local	Released	Entanglement
415	3	3.4833	72.8028	Entangled	LO	Juvenile	NA	Released	NA	NA	ABR	ABR	ABR	ABR			1				1						Normal	local	Released	Entanglement
416	3	3.4994	73.529	Floating	LO	Juvenile	49.5	Rehab	Released	203	NOP	NOP	NOP	NOP				1					1				Positive	dive company	Released	Ear infection
417	3	3.6194	72.7805	Floating	EI	Juvenile	NA	Released	NA	NA	NOP	NOP	NOP	NOP				1					1				Positive	resort	Released	Healthy
418	3	4.5205	73.3669	Floating	LO	Juvenile	NA	Rehab	NA	NA	NOP	NOP	NOP	NOP				1					1				Positive	NGO	Unknown	Unknown
419	4	4.2869	73.5536	Floating	LO	Juvenile	41.7	Rehab	Released	126	NOP	NOP	NOP	NOP				1					1				Positive	resort	Released	Unknown
420	4	5.36	72.9195	Floating	LO	Juvenile	51	Rehab	Released	120	MIS	NOP	NOP	NOP	1						1						Positive	resort	Released	Previous entanglement
421	4	5.28914	73.1051	Entangled	LO	Juvenile	48	Rehab	Released	14	NOP	RLAC	NOP	NOP		1					1	1					Normal	FS	Released	Entanglement
422	5	5.1118	73.0787	Entangled	LO	Juvenile	45	Rehab	Released	79	RLAC	MIS	RLAC	NOP	1	1					1						Positive	resort	Released	Entanglement
423	7	5.28525	73.1085	Entangled	LO	Juvenile	46.2	Dead	NA	NA	RLAC	MIS	RLAC	RLAC	1	1							1				NA	FS	Mortality	Entanglement
424	7	2.3103	73.2983	Entangled	LO	Juvenile	55.5	Rehab	Mortality	5	MIS	NOP	NOP	NOP	1						1						Normal	biologist (resort)	Mortality	Entanglement
425	7	4.1731	73.485	Floating	EI	Neritic Juvenile	63.5	Rehab	Mortality	2	NOP	NOP	NOP	NOP				1					1				Normal	government	Mortality	Hook
426	7	4.3277	73.5973	Floating	EI	Juvenile	NA	Dead	NA	NA	NOP	NOP	NOP	NOP				1								1	NA	FS	Mortality	Unknown
427	8	1.792	73.3344	Floating	EI	Neritic Juvenile	67.5	Rehab	Mortality	23	NOP	NOP	NOP	NOP				1					1				Positive	FS	Mortality	Unknown
428	9	4.3277	73.5973	Floating	EI	Juvenile	NA	Rehab	NA	NA	NOP	NOP	NOP	NOP				1					1				Positive	FS	Unknown	Unknown
429	1	NA	NA	Floating	LO	Juvenile	59.9	Rehab	Mortality	359	NOP	MIS	NOP	HLAC	1	1					1						Positive	dive company	Mortality	Previous entanglement
430	1	4.6345	73.5634	Floating	LO	Unknown	NA	Unknown	NA	NA	NA	NA	NA	NA					1					1			NA	resort	Unknown	Unknown
431	1	5.2625	73.1551	Floating	LO	Juvenile	57.2	Rehab	Mortality	30	HLAC	NOP	NOP	NOP		1					1						Positive	resort	Mortality	Previous entanglement
432	1	5.28525	73.1085	Beached	EI	Neritic Juvenile	46	Dead	NA	NA	MIS	MIS	NOP	NOP	1								1				NA	FS	Mortality	Unknown
433	2	4.2506	73.5463	Entangled	LO	Female	NA	Released	NA	NA	NA	NA	NA	NA					1					1			NA	resort	Released	No injuries
434	2	5.2625	73.1551	Floating	LO	Juvenile	57.2	Dead	NA	NA	NOP	NOP	NOP	NOP				1			1						NA	resort	Mortality	Unknown
435	2	5.8314	73.2095	Floating	LO	Female	NA	Dead	NA	NA	NA	NA	NA	NA					1					1			NA	NA	Mortality	Unknown
436	3	5.36	72.9195	Entangled	LO	Juvenile	46.8	Rehab	Released	23	RLAC	RLAC	RLAC	RLAC		1						1					Normal	manta trust	Released	Entanglement
437	3	5.36	72.9195	Entangled	LO	Juvenile	52	Rehab	Mortality	6	RLAC	RLAC	NOP	RLAC		1						1					Positive	manta trust	Mortality	Entanglement
438	3	4.6345	73.5634	Entangled	LO	Juvenile	49.5	Rehab	Released	23	RLAC	NOP	NOP	NOP		1							1				Positive	resort	Released	Entanglement
439	3	5.28914	73.1051	Entangled	LO	Juvenile	53	Rehab	Released	82	RLAC	NOP	MIS	ABS	1	1					1						Normal	FS	Released	Entanglement
440	4	5.2064	73.0841	Entangled	LO	Juvenile	37	Rehab	Released	23	RLAC	RLAC	NOP	NOP		1							1				Positive	resort	Released	Entanglement
441	4	5.262	73.1552	Floating	LO	Juvenile	54	Rehab	Mortality	70	NOP	HLAC	NOP	NOP		1					1						Positive	resort	Mortality	Previous entanglement
442	5	5.83074	73.2089	Floating	EI	Neritic Juvenile	63	Rehab	In House	NA	NOP	RLAC	NOP	NOP		1							1				Positive	resort	Unknown	Previous entanglement
443	6	4.25841	72.9873	Entangled	LO	Male	62	Rehab	Released	68	RLAC	BRO	NOP	RLAC		1				1		1					Positive	resort	Released	Entanglement
444	6	5.2537	73.164	Entangled	LO	Female	67.8	Rehab	Released	88	HLAC	NOP	NOP	ABR		1	1						1				Positive	manta trust	Released	Entanglement
445	10	3.62144	72.893	Entangled	LO	Juvenile	56	Rehab	In House	NA	MIS	RLAC	ABR	ABR	1	1	1				1						Normal	dive company	Unknown	Entanglement
446	11	4.2949	73.5581	Floating	EI	Neritic Juvenile	47	Rehab	Mortality	2	NOP	NOP	NOP	NOP				1					1				NA	resort	Mortality	Unknown
447	1	3.87375	73.4598	Kept as a pet	CM	Pelagic Juvenile	7	Rehab	Mortality	229	NOP	NOP	NOP	NOP				1							1		Positive	NA	Mortality	Poor management
448	1	5.31675	73.078	Floating	LO	Juvenile	49.4	Rehab	Mortality	17	ABR	ABR	NOP	NOP			1								1		Positive	FS	Mortality	Unknown
449	1	4.25067	73.5467	Floating	LO	Female	67	Dead	NA	NA	NOP	NOP	NOP	NOP				1					1				NA	resort	Transferred	Blunt trauma
450	1	4.6345	73.5634	Floating	LO	Juvenile	48.5	Rehab	Mortality	10	NOP	NOP	NOP	NOP				1					1				Positive	FS	Mortality	Intestinal blockage
451	3	3.8511	73.4552	Floating	CM	Neritic Juvenile	64.5	Dead	NA	NA	NOP	NOP	NOP	NOP				1								1	NA	resort	Mortality	No injuries
452	3	5.2321	73.1649	Entangled	LO	Juvenile	56.8	Rehab	Mortality	0	HLAC	NOP	NOP	NOP		1										1	Positive	dive company	Mortality	Entanglement
453	3	5.28189	73.1372	Entangled	CM	Neritic Juvenile	33.6	Rehab	Released	NA	ABR	ABR	ABR	ABR			1				1						Normal	FS	Unknown	Entanglement
454	3	5.28189	73.1372	Entangled	LO	Adult	62.2	Rehab	Released	4	ABR	ABR	ABR	ABR			1						1				Positive	FS	Released	Entanglement
455	3	5.1343	73.1077	Floating	LO	Juvenile	38.4	Rehab	Transferred	111	RLAC	RLAC	MIS	NOP	1	1										1	Normal	NA	Transferred	Entangled
456	4	5.28525	73.1085	Floating	EI	Neritic Juvenile	53	Dead	NA	NA	NOP	NOP	NOP	NOP				1							1		Normal	resort	Mortality	Unknown
457	5			Beached	CM	Female	89.5	Rehab	Mortality	1	NA	NA	NA	NA					1					1				resort	Mortality	Unknown
458	6	5.8314	73.2095	Floating	CM	Pelagic Juvenile	NA	Rehab	Mortality	1	ABR	NOP	ABR	NOP			1						1				Positive	resort	Mortality	Congenital
459	8			Floating	LO	Adult	64.2	Rehab	In House	NA	MIS	MIS	NOP	NOP	1								1				Positive	Dive company	Unknown	Previous entanglement

## Sheet: Summary
Initial Outcome						CM	EI	LO		Contributor Company Type	Count		Disposition	Total	CM	EI	LO		Count of Disposition	Sex												cause.of.injury	Count of cause.of.injury			Entanglement injury	Flipper	Carapace	Plastron	Shell	Head		Beached	Cause of injury		Floating	Cause of injury		Beach/ floating cause of injury
Rehab	316			Count	459	46	70	343		NA	141		Entangled	280	6	17	257		Disposition	Juvenile	Neritic Juvenile	Female	Unknown	Pelagic Juvenile	Adult	Male	Grand Total	Juvenile	Adult	Unknown		ent	211			MIS	58	NA	NA	2	NA		unk	7		unk	57		unk
Released	79									resort	126		Floating	115	7	37	71		Entangled	164	14	35	37	8	10	12	280	186	57	37		no injury	80			LAC	124	15	10	18	11		prev ent	5		prev ent	29		prev ent
Dead	57			Pelagic Juvenile	37	28	9	NA		FS	102		Kept as a pet	26	24	0	2		Floating	55	30	7	4	4	13	3	116	89	23	4		unk	73			ABR	57	71	37	80	27		cachexia	3		infection	6		infection
Transferred	3			Neritic Juvenile	59	12	47	NA		biologist (resort)	32		Beached	18	3	7	8		Kept as a pet	2	2			22			26	26	0	0		prev ent	38			NOP	12	85	134	79	153		no injury	2		cachexia	5		cachexia
Unknown	4			Juvenile	231	2	11	218		dive company	13		Unknown	12	4	6	2		Beached	4	6	2	1	1	1	2	17	11	5	1		poor husbandry	20			NA	58	58	60	58	62		ent	1		no injury	3		no injury
				Adult Female	46	2	0	44		local	12		Boat Strike	5	1	1	3		Unknown	3	5	1	1	2			12	10	1	1		cachexia	8			Other	9	1	10	10	0		Grand Total	18		boat strike + ent	2		boat strike + ent
Alive	398			Adult Male	17	1	0	16		dive (resort)	11		Poached	2	1	1	0		Boat Strike	3			1		1		5	4	1	0		infection	6			DAM	NA	23	2	24	0					blunt trauma	2		blunt trauma
				Unknown	44	1	3	40		government	5		Incidental capture	1	0	1	0		Stranded		1						1	1	0	0		boat strike	5													ent	2		toxicity
				Adult	25	0	0	25		ORP	5								Poached			1					1	0	1	0		ent/boat strike	4			Bouyancy										toxicity	1		bycatch (hook)
										conservation centre	4								Incidental capture		1						1	1	0	0		blunt trauma	3			+	93									bycatch (hook)	1		oil ingestion
				Sex ratio		2:1	0	2.75:1		manta trust	4								Grand Total	231	59	46	44	37	25	17	459					bycatch (hook)	2			NA	82									oil ingestion	1		GI obstruction
				Juv:Adult		14:1	0	2.5:1		NGO	2																					poached	2			normal	78									GI obstruction	1		tar ingestion
										local (GH)	1								CM													cachexia + infection	1													tar ingestion	1		cachexia + infection
				CCL mean		24.98	41.03	51.28		env company	1								EI													oil ingestion	1													cachexia + infection	1		boat strike
																			LO													tar ingestion	1			total	195	195	193	195	191					boat strike	1		congenital
										toursim assoc	271																					congenital	1			253										congenital	1		foreign body (sponge)
										NGO	11																					toxicity	1													foreign body (sponge)	1		Total
										dive	13																					foreign body (sponge)	1													Grand Total	115
										local	12																					GI obstruction	1
										other	11
										total recorded	318
[truncated: 15 more columns]

## Sheet: Figures
						3a									3b									3c												5
Figures													Disposition	Green	Hawksbill	Olive ridley	Total			Count of Disposition	Sex										Month Found
1	Map												Entangled	6	17	257	280			Disposition	Juvenile	Neritic Juvenile	Female	Unknown	Pelagic Juvenile	Adult	Male	Grand Total		Species	Jan	Feb	Mar	Apr	May	Jun	Jul	Aug	Sept	Oct	Nov	Dec	Grand Total			5-10cm	11-15cm	16-20cm	21-25cm
2	Size by species				Green	Hawksbill	Olive Ridley	Overall					Floating	7	38	71	116			Entangled	164	14	35	37	8	10	12	280		Olive ridley	58	45	72	38	15	17	27	25	7	7	11	21	343		Hawksbill	0	1	0	2
3	a/b/c/- sp+sex/sp+status/sex+status			Pelagic Juvenile	28	9	NA	37					Kept as a pet	24	0	2	26			Floating	55	30	7	4	4	13	3	116		Hawksbill	4	4	7	5	7	7	8	5	3	8	6	6	70		Green	15	8	0	1
4	inj			Neritic Juvenile	12	47	NA	59					Beached	3	7	8	17			Kept as a pet	2	2			22			26		Green	2	0	4	3	4	4	4	16	2	2	2	3	46		Olive ridley	1	1	1	5
5	season			Juvenile	2	11	218	231					Unknown	4	6	2	12			Beached	4	6	2	1	1	1	2	17		Cumulative Total	64	49	83	46	26	28	39	46	12	17	19	30	459		Total	16	10	1	8
				Adult Female	2	0	44	46					Other	2	2	3	7			Unknown	3	5	1	1	2			12
				Adult Male	1	0	16	17												Boat Strike	3			1		1		5
				Adult	0	0	25	25												Stranded		1						1
				Unknown	1	3	40	44												Poached			1					1
				Total	46	70	343	459												Incidental capture		1						1
																				Grand Total	231	59	46	44	37	25	17	459
																				Other	3	2	1	1		1		8
													Other	2	2	3	7
													Boat Strike	1	1	3	5
													Poached	1	0	0	1				Disposition	Pelagic Juvenile	Neritic Juvenile	Juvenile	Female	Male	Adult	Unknown
													Incidental capture	0	1	0	1				Entangled	8	14	164	35	12	10	37
																					Floating	4	30	55	7	3	13	4
																					Kept as a Pet	22	2	2
																					Beached	1	6	4	2	2	1	1
																					Unknown	2	5	3	1			1
																					Other		2	3	1		1	1
[truncated: 15 more columns]

## Sheet: Levels
ID	Cases numbered chronologically from oldest to newest
Month	Numerical value denoting month. January=1, February=2 etc.
Lat/long found	Coordinates of discovery location in decimal degrees
Status	Initial status of animal on discovery. Levels= 'beached', 'boat strike', 'entangled', 'floating', 'incidental capture', 'kept as a pet', 'poached', 'unknown'
Species	Levels= 'CM' (Chelonia mydas), 'EI' (Eretmochelys imbricata'), 'LO' (Lepidochelys olivacea)
Sex	Levels= 'Pelagic juvenile', 'neritic juvenile', 'juvenile' (refers to juvenile hawksbill/green turtles where CCL was not recorded and all olive ridley juveniles), 'female' (adult female), 'male' (adult male), 'adult' (where sex was not recorded but size was), 'unknown'
CCL	Curved carapace length (cm), 'NA'= not recorded
Initial Outcome	Levels= 'released', 'rehabilitation', 'dead', 'transferred', 'unknown'
Days in Rehab	Number of days spent in rehabilitation calculated by subtracting the date a final outcome was reached from the discovery date. 'NA'= not recorded
Head	Recorded injuries to the head/neck. Levels= 'NOP' (no injury), 'MIS' (missing), 'RLAC' (recent laceration), 'HLAC' (healing laceration) 'ABR' (abrasion), 'DAM' (damage), 'SUN' (sunken), 'BRU' (bruising), 'SWE' (swelling), 'BRO' (broken), 'NA' (unknown)
F.MIS	Denotes missing flippers. '1'= one or more flippers missing
F.LAC	Denotes lacerations to flippers. '1'= laceration present on one or more flippers
F.ABR	Denotes abrasions to flippers. '1'= abrasion present on one or more flippers
F.NOP	Denotes absence of injury to flippers. '1'= No injuries present on flippers
F.NA	Denotes absence of data. '1'= Injuries to flippers not recorded
F.Other	Denotes other injury to flippers. '1'= Other injuries (ie. broken bones, swelling, abscess) present in one or more flippers
S.ABR	Denotes presence of abrasions on carapace or plastron. '1'= abrasions present
S.LAC	Denotes presence of lacerations on carapace or plastron. '1'= lacerations present
S.NOP	Denotes absence of injury to carapace or plastron. '1'= No injuries present on carapace or plastron
S.NA	Denotes absence of data. '1'= Injuries to carapace/plastron not recorded
S.Other	Denotes other injury to carapace or plastron. '1'= Other injuries (eg. bruising) present on carapace or plastron
S.DAM	Denotes presence of damage to carapace or plastron. '1'= damage present
Buoyancy	Levels= 'normal' (no buoyancy issues), 'positive' (buoyancy syndrome present), 'NA' (buoyancy not recorded)
Contributor company type	Levels= 'NA' (finder identity not recorded), 'resort', 'FS' (Four Seasons ie. in-house discoveries), 'biologist (resort)' (resort biologist), 'dive company' (independent dive outfit not associated with a resort), 'local' (not affiliated with an organisation), 'conservation centre', 'dive (resort)' (dive outfit associated with a resort), 'government', 'manta trust', 'NGO', 'ORP' (Olive Ridley Proj…
Overall Outcome	Final outcome of the case. Levels= 'Released', 'Mortality', 'Transferred', 'Unknown'
Cause of Injury
